# Supplementary material for: LmxM.22.0250-Encoded Dual Specificity Protein/Lipid Phosphatase Impairs Leishmania mexicana Virulence In Vitro
Source: Pathogens. 2019 Nov 17;8(4):241. doi: 10.3390/pathogens8040241 (PMC6969907; doi:10.3390/pathogens8040241)
Supplement: Supplementary file 1 [file pathogens-08-00241-s001.zip]

Archive with 5 entries (5 files):
- Suppl Fig 1.pptx
- Suppl Fig 2.pptx
- Suppl Fig 3.pptx
- Suppl Table 1.xlsx
- Suppl Table 2.xlsx
