# Supplementary material for: LmxM.22.0250-Encoded Dual Specificity Protein/Lipid Phosphatase Impairs Leishmania mexicana Virulence In Vitro
Source: Pathogens. 2019 Nov 17;8(4):241. doi: 10.3390/pathogens8040241 (PMC6969907; doi:10.3390/pathogens8040241)
Supplement: Supplementary file 1 [file pathogens-08-00241-s001.zip › Suppl Table 1.xlsx]

## Sheet: Suppl. Table 1
Species	Strain	Data source
Angomonas deanei	TCC036E	NCBI (20.02.2019)
Angomonas desouzai	TCC079E	NCBI (20.02.2019)
Blechomonas ayalai	B08-376	TriTryp DB release 35
Bodo saltans	Konstanz	Sanger Institute
Crithidia bombi		NCBI (20.02.2019)
Crithidia expoeki		NCBI (20.02.2019)
Crithidia fasciculata	CfCl	TriTryp DB release 35
Endotrypanum monterogeii	LV88	TriTryp DB release 35
Leishmania adleri	MARV/ET/1975/HO174	TriTryp DB release 35
Leishmania aethiopica	L147	TriTryp DB release 35
Leishmania amazonensis		NCBI (20.02.2019)
Leishmania arabica	LEM1108	TriTryp DB release 35
Leishmania braziliensis	MHOM/BR/75/M2903	TriTryp DB release 35
Leishmania braziliensis	MHOM/BR/75/M2904	TriTryp DB release 35
Leishmania donovani	BPK282A1	TriTryp DB release 35
Leishmania donovani	LdCL	NCBI (20.02.2019)
Leishmania donovani	MHOM/ET/0000/HUSSEN	NCBI (20.02.2019)
Leishmania enriettii	LEM3045	NCBI (20.02.2019)
Leishmania gerbilli	LEM452	TriTryp DB release 35
Leishmania infantum	JPCM5	NCBI (20.02.2019)
Leishmania major	Friedlin	TriTryp DB release 35
Leishmania major	LV39c5	TriTryp DB release 35
Leishmania major	SD75.1	TriTryp DB release 35
Leishmania mexicana	MHOM/GT/2001/U1103	TriTryp DB release 35
Leishmania panamensis	MHOM/CO/L81L13	TriTryp DB release 35
Leishmania peruviana		NCBI (20.02.2019)
Leishmania sp.	MARLEM2494	NCBI (20.02.2019)
Leishmania tarentolae	RTAR/DZ/1939/Parrot-TarII	TriTryp DB release 35
Leishmania tropica	L590	TriTryp DB release 35
Leishmania turanica	LEM423	TriTryp DB release 35
Leptomonas pyrrhocoris	H10	TriTryp DB release 35
Leptomonas seymouri	ATCC30220	TriTryp DB release 35
Paratrypanosoma confusum	CUL13-MS	TriTryp DB release 35
Phytomonas sp.	EM1	NCBI (20.02.2019)
Phytomonas sp.	HART1	NCBI (20.02.2019)
Phytomonas serpens	9T	NCBI (20.02.2019)
Phytomonas francai	TCC064	NCBI (20.02.2019)
Strigomonas culicis	TCC012E	NCBI (20.02.2019)
Strigomonas galati	TCC219	NCBI (20.02.2019)
Strigomonas oncopelti	TCC290E	NCBI (20.02.2019)
Trypanosoma brucei gambiense	DAL972	TriTryp DB release 35
Trypanosoma brucei	TREU927	TriTryp DB release 35
Trypanosoma congolense	IL3000	TriTryp DB release 35
Trypanosoma cruzi	CL Brener Esmeraldo-like	TriTryp DB release 35
Trypanosoma cruzi	CL Brener Non-Esmeraldo-like	TriTryp DB release 35
Trypanosoma cruzi marinkellei	B7	TriTryp DB release 35
Trypanosoma evansi	STIB805	TriTryp DB release 35
Trypanosoma equiperdum	OVI	NCBI (20.02.2019)
Trypanosoma grayi	ANR4	TriTryp DB release 35
Trypanosoma rangeli	SC58	TriTryp DB release 35
Trypanosoma theileri		NCBI (20.02.2019)
Trypanosoma vivax	Y486	TriTryp DB release 35
