# Supplementary material for: LmxM.22.0250-Encoded Dual Specificity Protein/Lipid Phosphatase Impairs Leishmania mexicana Virulence In Vitro
Source: Pathogens. 2019 Nov 17;8(4):241. doi: 10.3390/pathogens8040241 (PMC6969907; doi:10.3390/pathogens8040241)
Supplement: Supplementary file 1 [file pathogens-08-00241-s001.zip › Suppl Table 2.xlsx]

## Sheet: Sheet1
Name	Sequence
A_U6_prom_LmxM_f	cttcgcctgtggaatccatc
B_LmxM.22.0250-sgRNA281_r	atcgatacctgcttcatcactccatcactgagcatacggtca
C_U6_term_LmxM_f	caccgagtcggtgcttttttccgccgctggtgtgtgc
D_U6_term_LmxM_r	cgatgaaggacagtcgctgg
E_LmxM.22.0250-sgRNA281_f	ggagtgatgaagcaggtatcgatgttttagagctagaaatagcaagttaaaataag
F_sgRNA_mCh396_r	gaaaaaagcaccgactcggtg
G_sgRNA_NotI_f	ggagggcggccgcgcactacccaccaagcgg
H_sgRNA_NcoI_r	atctgccatggctatgctcaagtgcgtgtctgc
I_donor_LmxM.22.0250-281_f	tatgcgttcgcaggtgccacgtacctcccgaggcttgcacccaggctc
J_donor_LmxM.22.0250-281_r	gtccagcgatgggttctttagcacgtgctccctccctatctctctctctccgc
LmxM.22.0250_check_1f	ctcgtagtgtctcccattcgc
LmxM.22.0250_check_1r	acgagaggcagccgtcgt
South_Puro_r	ggaaccgctcaactcggc
South_Puro_f	gccgagttgagcggttcc
South5_ LmxM.22.0250_f	accgctacctccaccgtc
South5_ LmxM.22.0250_r	gtgtgtcgtggtcgtgtgc
South6_ LmxM.22.0250_f	cttccgcgcacaggacg
South6_ LmxM.22.0250_r	acacaggagaggcaggcaac
A (LmxM.22.0250_f)	ccctcttgtgttgcctgtcac
B (LmxM.22.0250_r)	cagggatcaccgaaatcttcatgagtcgagaataaaagagctcgac
D (LmxM.22.0250_f)	gagcacaggatgacgcctaagatatctggcacacctgcgtgacc
F (LmxM.22.0250_r)	cctccccatctgcctggt
G (LmxM.22.0250_f)	gtcacaacgtgacggccaag
H (LmxM.22.0250_r)	ccgaggcagcgcataag
SBp_SAT_f	atgaagatttcggtgatccctg
SBp_SAT_r	gactcctttgcctcggtgc
SBp_Hyg_f	atgaaaaagcctgaactcaccg
SBp_Hyg_r	caacgtgacaccctgtgcac
LmxM.22.0250_f	cctgcagaaactgtgatgga
LmxM.22.0250_qPCR_f2	acatctaccgctccgacaac
LmxM.22.0250_qPCR_r2	gtccagcgatgggttcttta
LmxM.32.2840_qPCR_f	aagcggtatagcctgcttca
LmxM.32.2840_qPCR_r	aatggatgagaaaggcgttg
